# Supplementary material for: Folic acid supplementation in pregnancy and implications in health and disease
Source: J Biomed Sci. 2014 Aug 19;21(1):77. doi: 10.1186/s12929-014-0077-z (PMC4237823; doi:10.1186/s12929-014-0077-z)
Supplement: Additional file 1: Table S1. — Studies of maternal folate intake and health outcomes in children. [file s12929-014-0077-z-S1.xlsx]

## Sheet: Table S1
Reference / Country of study	Characteristics of the study	Exposure to FA-fortified food	Exposure to supplemented FA	Case definition	Main results
Neural Tube Defects
(United States/Canada)[83]	If the maternal FA intake plays a role on the association between spina bifida and diabetes mellitus,obesity.	Subjects in this study were recruited from both before and after FA fortification programs were implemented.	Periconceptional: month before the last menstrual period through the first lunar month of pregnancy.	Cases were analyzed from the recruitment through the Slone Birth Defects Study from 1976 to 2011. Cases of birth defects were ascertained from birth hospitals, tertiary care centers, or birth defects registries from various parts of USA and Canada. Cases of spina bifida (n = 1154) and control subjects (n = 9439) were included in the study. Mothers of infants with and without birth defects were in…	The findings suggests that the daily recommended intake of ≥ 400 μg of FA reduced the risk of spina bifida, although it does eliminate the risk because of diabetes mellitus than the risk of obesity. Limitation of information about glycemic control, data of BMI (Body mass index) before 1993 and lack of dietary data before 1988 were noted.
(United States)[84]	Folic acid intake and spina bifida, post-fortification.	Yes. During the enrollment of the study the FA fortification program was already implemented.	Periconception	As part of the Slone Birth Defects Study from 1998 to 2008, mothers of infants with and without birth defects were interviewed about pregnancy exposures, including details of vitamin and diet intake within 6 months of delivery. Maternal dietary periconceptional FA supplementation and consumption were compared n = 205 (mothers of spina bifida cases) and n = 6357 (mothers of nonmalformed controls).	FA supplementation immediately preceding the neural tube closure does not offer further benefit in reducing risk of spina-bifida-affected pregenancy. However, there is also lack of benefits for women consuming low amount of dietary FA.
(Chile)[85]	If the rate of neural tube defects changes following postfortification of wheat flour with FA.	Subjects in this study were recruited from both before and after FA fortification programs were implemented.	Information regarding the subjects exposure to FA supplementation is missing.	The study was conducted at the nine public maternity hospitals of Santiago, Chile from 1999-2009 to monitor the frequency of NTDs in all births with birth weight ≥ 500 g. The average rate of birth occuring in the selected hospitals of this study represents 25% of the annual births in the country. To compare the findings of this study with previous studies, the risk of NTD was calculated in betwee…	The FA fortification of wheat flour has proven to be an effective strategy to reduce and prevent NTDs in Chilean public health conditions. In addition to being effective the fortification program was found to be cost-saving.
(Iran)[86]	If FA use during pregnancy reduce NTDs	No	Until the end of first trimester. However, detailed information regarding the timing of initiation of FA supplementation is missing and duration of FA use differed between women.	The subjects were recruited and examined under the Tabriz Registry of Congenital Anomalies (TRoCA) program in Iran. Women with complicated pregnancies with some form of birth defect(s) were identified by medical diagnostic tests. Broadly women were divided into two groups: Group I: Women who consumed FA daily (n = 175) at a dose of 400 µg until the end of first trimester and Group II: women who n…	FA consumption reduced the NTDs by 79%-94% compared to other complicated pregnancies and normal pregnancies. However the use of FA during pregnancy didn't revealed any significant association with hyrops fetalis, down syndrome or hdyrocephaly.
(Multiple countries)[87]	To systematically review if peri conceptional supplementation of: FA, mulitple micronutrients and balanced protein energy during pregnancy associated with stillbirths.	Subjects in this study were analyzed both from maternal expsoure to FA fortified and nonfortified foods.	Periconceptional	The systemic review was conducted based on the mentioned nutritional interventions, published on PubMed. Randomized control trials assessing the impact of peri-conceptional FA, multiple-micronutrients, and balanced protein energy supplementation (25% of the total energy content) during pregnancy and observational studies were included in the search of the literature. Based on the inclusion criter…	The study suggests that supplementation of : a) periconcpetional FA: reduces still births due to NTDs (41%), b) Balance protein energy supplementation during pregnancy: could also reduce occurrence of stillbirths (45%), c) multiple micronutrient supplementation during pregnancy showed no significant effect on reducing the incidence of still births.
Developmental Disorders
(United States)[88]	If preconceptional FA supplemenation is associated with the risk of choromosome 21 nondisjunction.	Yes. During the enrollment of the study the FA fortification program was already implemented.	Preconception	The study was conducted using the data collected at six recruitment sites in United States from 2000 through 2004 from National Down syndrome Project for live-born infants with trisomy 21. Using the questionnaire data from the project a comparison of FA containing supplements were performed among mothers of infants with no major birth defects (n = 983) and mothers of infants with full trisomy 21 …	Lack of maternal FA supplementation is not associated with maternal nondisjunction. However comparison between maternal age (<35 or ≥35 years) reveals that lack of maternal FA may be associated with meiosis II nondisjunction errors in the aging oocyte.
(United States)[89]	Maternal FA supplementation and risk for congenital heart defects in Down syndrome.	Yes. During the enrollment of the study the FA fortification program was already implemented.	Periconception	Logistic regression was used to inter-relate if the maternal FA supplementation prevents specific heart defects for maternal age at conception, maternal ethnicity or race, use of cigarettes and alcohol and proband sex. As a part of population-based case-control National Down Syndrome Project based in Emory University in Atlanta, Georgia for infants that are born with Down sydrome from 2001 throug…	In infants with down syndrome lack of maternal FA supplementation is associated with septal defects.
(United States)[90]	Role of maternal FA in the risk of autism spectrum disorder and developmental delay.	Yes. During the enrollment of the study the FA fortification program was already implemented. Assesement of the outcome included FA exposure through vitamins and fortified cereals.	Periconception	Average daily FA for each mother was quantified from families enrolled in the CHildhood Autism Risks from Genetics and Environment Study from 2003 to 2009 at the University of California Davis Medical Investigation of Neurodevelopmental Disorders Institute. Autsim Spectrum Disorder (n = 429), Developmental delay (n = 130), Typical development ( n = 278).	Maternal periconceptional FA supplementation may reduce autsim Spectrum Disorder risk.
(Norway)[91]	To explore if maternal use of prenatal FA is associated with autism spectrum disorder.	No	Periconception: having exposure of FA at 4 weeks before to 8 weeks after the start of pregnancy.	Total, n = 85,176 children were included from the population-based, prospective Norwegian Mother and Child Cohort Study. The sample cases for ASD were selected based on a questionnaire at various ages of the participants , through parentral or professional referrals and linkages to the Norwegian Patient Registry. Primary comparisons were done between children of mothers supplmented with FA during…	Maternal use of FA supplements from 4 weeks before to 8 weeks after conception was associated with lower risk of autistic disorder.
(Norway)[92]	If prenatal FA supplementation is associated with risk of severe language delay in children.	No	Periconception: having exposure to FA at 4 weeks before to 8 weeks after the start of pregnancy.	Broadly the analysis was performed among children based on maternal intake categories: no use of FA and use of FA within the period 4 weeks before to 8 weeks after conception. Pregnant women between 1999-December 2008 were recruited and women in week 17 of pregnancy were given questionnaires about use of dietary supplements, minerals and vitamins in the 4 week time window from before conception. …	FA supplementation during early pregnancy (4 weeks before and 8 weeks after conception) is associated with reduced risk of severe language delay in children at the age of 3 years.
(Greece)[93]	The impact of high daily maternal FA supplementation during early pregnancy on the mental and psychomotor development of 18 months children’s.	No information regarding the subjects exposure to FA-fortified foods is given.	In early pregnancy.	The subjects were divided into: a) 0 mg/ day = women with no FA intake from supplements. b) 5 mg /day = women with daily intake of 5 mg /day. c) 6-10 mg /day = women with daily intake of FA supplements higher than 5mg. At 14-18 weeks of gestation pregnant women were interviewed, whether they had taken folic acid supplements since they became pregnant. They were further asked to report the dose, f…	Maternal high dose of FA during early pregnancy associated with child neurodevelopment at 18 months of age and the supplementation of FA enhanced verbal comprehension, vocabulary development and communications skills.
Other Birth Defects
(Canada)[94]	Impact of FA fortification on the prevalence of congenital heart defects	Comparison among subjects between post fortifications (1999-2002) with pre fortifications (1995-1997) was performed.	No	Congenital heart defect cases were ascertained from the Alberta Congenital Anomalies Surveillance System, Pediatric Cardiology Clinics, Pathology, and hospital records by comparing post fortifications (1999-2002) with pre fortifications (1995-1997).	The prevalence of congenital heart defects remain unchanged and were not impacted by FA fortifications alone.
(China)[95]	Periconceptional FA supplementation and congenital heart defects.	No information regarding the FA-fortified foods is noted. However the study has given consideration to evaluate other sources and types of FA (for example: FA containing multivitamins).	Periconception	Case-controlled study was done based on multi-center hospital and geographical location in several provinces. Study was designed based on pregnant women recruited during the period of Feb 2010 to Oct 2011 in these hospitals and who received prenatal examinations. Mothers whose fetuses were diagnosed as a congenital heart defect using prenatal echocardiography were compared with mothers whose fetu…	FA supplementation before pregnancy and continuing for a longer time reduces the incidence of congenital heart defects.
(Netherlands)[96]	Role of periconceptional FA on the oral cleft risk	No	Periconception.	Data were collected from children and fetuses born in the Northern Netherlands between 1997 and 2009 using data from the Dutch Oral Cleft Registry and a population-based birth defects registry (Eurocat). Data were analyzed using the duration/ timing/ type of the FA supplement and the relation to traditional cleft categories. Live-born infants: non-syndromic clefts (n = 367), control ( infant or f…	Periconceptional FA is associated with an increased risk of oral clefts.
(Brazil)[97]	Risk of miscarriage between women having high or low-dosage periconceptional FA in the Oral Cleft Prevention program	Details information regarding the subjects exposure to foritified foods enrolled in the study after implementation of FA is missing.	Periconception: started before pregnancy and continued throughout the first trimester.	The study was conducted between 2001 and 2010 at six different sites in Brazil having referral centers for patients with orofacial clefts. Women who were themselves affected with non-syndromic orofacial clefts or have a previous history of having a child with non-syndromic orofacial clefts were selected as subjects. Women were randomized into two groups and supplemented pills with low FA dose of …	Periconceptional supplementation of high dose FA does not increase the miscarriage risks compared to low dose of FA. High doses of FA may be used to prevent NTD and occurence of orofacial clefts. However the affect on other aspect of fetal health and pregnancy related outcomes as a result of high or low dose of FA were not confirmed.
(Brazil)[98]	Impact of FA supplementation on fetal growth and oral cleft recurrence.	Yes. During the enrollment of the study the FA fortification program was already implemented.	Periconception: started before pregnancy and continued throughout the first trimester.	The study was conducted among women participants 16-45 years of age at six craniofacial clinics in Brazil. Women who were either having a history or one natural child with nonsyndromic/isolated oral clefts were included in the study. Total n = 2,508 women were included in the study and FA was supplemented randomly at 0.4 and 4 mg/day before pregnancy and throughout the first trimester. The recurr…	There were no differences in the recurrence rates between two FA groups. High dosage of FA does not impact or compromise the fetal growth.
(Ireland)[99]	To assess the role of FA supplement during pregnancy and risk of cleft lip and palate in infants.	Details information regarding foritification, maternal dietary factors, consumption of vitamins,the timing of initiation of FA, formulation and dosage of FA is missing.	Prior to pregnancy and specifically during the first trimester of pregnancy.	Data were collected from randomly selected infant cohorts from the Child Benefit Register of national Growing Up in Ireland study. Total n = 11,134 infants were included in the study that were born between 1st December 2007-30th June 2008 and representing the 9-month cohort. Primary caregivers were administered questionnaires including FA/folate intake prior to pregnancy or during the first 3 mon…	FA may partially prevent cleft lip and palate. The prevalence of cleft palate among infants of such mothers who did not take FA in first 3 months of pregnancy was about four fold more compare to those who had taken FA during first 3 months of pregnancy.
(China)[100]	Role of FA in preventing orofacial cleft.	No	Preconceptional supplementation; continued through the end of the first trimester of pregnancy	Studies were conducted in 21 counties in 2 Southern and 1 Northern Province of China among pregnant women from 1 October 1993 through 30 September 1995 as approved by the CDC and Peking University Health Science Center. Total cohort comprised of n = 240,244 women.	Consumption or supplementation of FA daily in the amount of 400 μg without other vitamins started before last menstrual period reduces risk of babies with nonsyndromic cleft lip with or without cleft palate.
(Netherlands)[101]	Impact of excessive FA on positional plagiocephaly during pregnancy.	No. However the daily amount of folate intake of subjects from multivitamis, by isolated FA or both were taken into account.	Periconception: started 4 weeks before conception and continued throughout the pregnancy.	The study was conducted at Tertiary, institutional clinic. University Hospital of Maastricht, The Netherlands. Questionnaires were administered to mothers of children born between 2003-2007 with positional plagiocephaly (n = 75) and mothers of children without it (n = 54) with relation to the recommended dose (400 µg) and duration of FA intake during pregnancy in relation to the recommended dose.	Mothers of positional plagiocephaly patients are found to intake excessive doses of daily FA during pregnancy.
(United States)[102]	To investigate if there is relation to the risk of birth defects with diabetes mellitus and the lack of use of periconceptional vitamins or FA supplements.	Yes.	Periconception: before conception or during the first 3 months of pregnancy	From The National Birth Defects Prevention Study infants delivered from October 1, 1997 through December 21, 2004 having maternal history of pre-existing diabetes were included in the study. Questionnaires regarding use of multivitamin, prenatal vitmain, product brand used and duration/frequency of use were taken. Broadly the subjects were classified into four exclusive groups depending on the pr…	Offsprings of mothers having pre-existing diabetes and lack of periconceptional use of vitmains or FA supplements are associated with excess risk of birth defects.
(Hungary)[103]	A population based case control study to determine if FA supplementation to diabetic pregnant women reduce the incidence of congenital abnormalities.	No	Periconceptional	From the dataset of the Hungarian Congenital Abnormality Registry (HCAR), 1980-1986 cases were selected and controls were selected from the National Birth Registry of the Central Statistical Office for Hungarian Case- Control Surveillance of Congenital Abnormalities. Medical records, prenatal maternity logbooks and discharge summaries of mothers were collected and a detailed quesionnaire of pregn…	The study revealed that after FA supplementation there were no higher rates of congenital abnormalities of offspring from diabetic pregnant women. However, this observation cannot explain the role of FA in reduction of major congenital abnormalities in diabetic pregnant women
(Tehran)[104]	If maternal FA supplementation during pregnancy influence maternal and fetal bone turnover.	No	In pregnancy.	The observational study was conducted among healthy pregnant women (n = 113) aged between 15-42 years with gestational age 8-12 weeks (calculated based on last menstrual period). The study was performed in Tehran University of Medical Sciences. The participants were interviewd with a list of questionnaires. Based on the daily supplementation of FA (1 mg of FA/ day): a) Group I = women who started…	The results of the study revealed that there may be a postive effect of maternal FA use during the whole period of pregnancy on both mother and fetuses bone metabolism based on the postive impact of bone turnover markers.
Pregnancy Complications and outcome
(Multiple countries)[105]	To examine if FA supplementation during periconceptional and postconceptional period effect the outcome of preterm birth (PTB) based on the findings from recent observational studies.	Varied depending on the timing and study period. However the current review evaluated were heterogeneous for the use of FA (alone or with multivitamins).	Periconceptional and postconceptional.	Observational studies from 2009 onwards available through medline database focusing mainly on FA supplementation before and / or throughout pregnancies having singleton, low risk pregnancies were included. Based on the inclusion criteria, total 7 papers were reviewed and the term PTB always referred to births that occured before 37 weeks of pregnancy.	Results from the observational studies are conflicting. Slight reduction of PTBs in subgroups has been noted, however that is not entirely consistent with the results from previous RCTs.
(United States)[106]	If periconceptional intake of food folate or FA is associated with the risk of preterm delivery.	Yes.	Periconceptional: months before conception, including first, second and third trimesters.	The study included data on deliveries from the National Birth Defects Prevention Study. Only deliveries from September 1998 through December 2005 were included for analysis as these deliveries coincided with the timing of FA foriticiation in US. The included subjects were potentially exposed to folate-fortified foods. Women were interviewed and queried for intake of vitamin supplement and dietary…	The results suggests that dietary folate may influence some risk and depending on the timing of first use, the intake of supplemental folate may influence the risk. However, the interpretation of the results show that no association with folate intake and preterm delivery.
(Ireland)[107]	To evaluate the relationship of periconceptional FA and maternal line NTDs with miscarriage.	No information regarding the subjects exposure to FA-fortified foods is given.	Periconceptional	This study was conducted on families identified through their association with the Louth-Meath Branch of the Irish Association for Spina Bifida and Hydrocephalus, and the Ballymena branch of the (UK) Association for Spina Bifida and Hydrocephalus. The study reports results from the studies by the Boyne Research Institute. The information of the pregnancy outcomes and health of the offsprings were…	The frequency of miscarriage among pregnancies of maternal cousins were not more than paternal first cousins. FA intake during pregnancy was associated with approximately 60% reduction of miscarriages.
(China)[108]	Role of FA supplemenatation with the risk of gestational hypertension and preeclampsia.	No	Preconceptional supplementation and continued through the end of the first trimester of pregnancy.	Participants from two southern provinces (Jiangsu Province and Zhejiang Province) who had detailed and exact information of FA use and records of not being affected by hypertensive disorders or diabetes mellitus before 20 weeks of of pregnancy were selected. Women who stopped consuming FA or those whose date of pill taking could not be confirmed were excluded. At each visit blood pressure was mea…	During early pregnancy daily intake of 400 μg FA alone cannot prevent the gestational hypertension and preeclampsia, though it reduced NTDs significantly in this population.
(Australia)[109]	If the level of folate, vitmain B6 and vitamin B12 impact the pregnancy outcome.	No.	In pregnancy. Detailed information regarding the timing of initiation of FA is missing.	The prospective cohort study was conducted among women, mean age = 33 years at the Women’s and Children’s Hospital, Adelaide, South Australia. Questionnaires of demographic profile, dietary and clinical data including blood samples were collected at 18-20 weeks of gestation ( n = 137). Inclusion criteria included viable singleton pregnancy between 6-20 weeks of gestation. Women were broadly class…	The study suggested that low maternal RBC folates/ B vitamins and increased homocysteine in mid pregnancy are associated with development of intrauterine growth restriction but not pre-eclampsia.
(India)[110]	To explore if unbalanced vitamin B-12 and total folate (folic acid supplement + dietary folate) intakes during pregnancy is associated with small-for-gestational age infants.	No. However dietary folate consumed by the subjects were considered for evaluation.	In pregnancy: first, second and third trimester.	The prospective cohort study was conducted on pregnant women aged 17–40 y and at 13 wk of gestation at St John’s Research Institute and St John’s Medical College Hospital, Bangalore, India. At each trimester visit, food-frequency questionnaires were administered to collect the information regarding dietary intake of the preceding 3 months. Data were collected for delivery information and anthropo…	Unbalanced vitamin B-12 and folate status during pregnancy may result in adverse birth outcomes in addition to vitamin B-12 and folate deficiencies.
(Multiple countries)[111]	To meta-analyze if oral FA supplementation alone or with other micronutrients during pregnancy have any effect on the hematolgoical and biochemical parameters and on pregnancy outcomes compared to no folic acid or same micronutrients without FA.	No. Studies in which FA was given as fortification were excluded from analysis.	Postconception: the timing of initiaion of FA supplementation varied from 8 weeks of pregnancy till three days postpartum	Electronic searches were conducted (Cochrane Pregnancy and Childbirth Group’s Trials Register, 31 December 2012) and the criteria for inclusion of studies for this review were considered based on types of studies, types of participants, types of interventions, types of outcomes. Based on the inclusion critera thirty-one studies involving n = 17771 women were included in this review. Majority of t…	FA supplmentation has no impact on preterm birth and stillbirths/ neonatal deaths, mean birth weight/low birth weight or low serum red cell folate or pre-delivery haemoglobin. However compared to palcebo the risk of reduction on megaloblastic anemia and low delivery serum folate were noted.
(Australia)[112]	To determine if early gestation red blood cell folate concentration impacts pregnancy outcome.	No information regarding the subjects exposure to FA-fortified foods is given.	In early pregnancy.	RBC folate were measured in pregnant primiparous women at 10-12 weeks of gestation at Lyell McEwin Health Service, South Australia and the data for pregnancy outcome were accumulated from patient case notes. Total n = 400 primiparous women	Maternal circulating RBC folate concentration in early pregnancy modulates preterm birth and complications such as small for gestational age infants.
(Greece)[113]	If high doses of FA supplementation in early-to-mid pregnancy are associated with the risk of preterm birth, small for gestational age neonates and low birth weight.	No information regarding the subjects exposure to FA-fortified foods is given.	Early to mid pregnancy.	The study was conducted among pregnant women recruited from 4 maternity clinics in Heraklion who had become pregnant during 12 months period starting February 2007. Women > 16 years old were included in the study. The subjects were divided into: a) 0 mg/ day = women with no FA intake from supplements. b) 5 mg /day = women with daily intake of 5 mg /day. c) 6-10 mg /day = women with daily intake o…	Supplemenation of high daily doses of maternal FA in early-to-mid pregnancy exhibit to have protective role for small for gestational age neonates, low birth weight and preterm birth. However high daily doses of iron supplementaion may be harmful for fetal growth.
(Multiple countries)[114]	To systematically review and metaanalyze the effect of folate supplementation on health outcomes in pregnancy, specficially on birth weight, placental weight and length of gestation.	Report of folate intake from supplements like iron supplements or with fish oil, fortified foods or natual sources were considered for analysis of the data.	In pregnancy: the duration of supplementation ranged from 12 to 20 weeks.	The research presented in this study is part of a European Micronutrient Recommendations Aligned project. Systematic review was performed with electronic searches in EMBASE (Ovid) ( http://www.ovid.com), Ovid MEDLINE ( http://www.ovid.com) and the Cochrane Library CENTRAL database ( http://www.thecochranelibrary.com) from inception to February 2010. Based on the electronic searches 8 publications…	No significant relationship was observed between folate intake and placental weight compared to placebo group. However, increased folate intake after first trimester was found to be associated with higher birth weight indicating strong dose-response relationship.
(Spain)[115]	If periconceptional maternal FA supplementation and dietary folate intake effect the birth weight, small-for-gestational age for weight (SGA-W) and height (SGA-H).	No. However dietary folate or FA from multivitamin consumed by the subjects were considered for evaluation.	Periconceptional: 3 months before conception up to and including the first month of pregnancy.	The study is a part of population based multi-centre cohort study ‘Infancia y Medio Ambiente’with an aim to examine the role of environmental factors and diet on the fetal growth and infant health until youg adulthood. The study was conducted among women age 16 years or above, having no assisted conception, signleton pregnancy and attended the prenatal population-based screening program between 1…	The study revealed that high doses of FA supplmentations during periconceptional period had a significantly higher risk for SGA-H baby. In contrast moderate doses or periconceptional FA supplement intake were not associated with the risk of having SGA-W or SGA-H baby. However a significant decrease in the risk of SGA-W was found with increasing quintiles of dietary folate. The findings of the stu…
Allergy/ Respiratory complications
(Netherlands)[116]	If the dispensed high-dose of FA during pregnancy is associated with the prevalence of asthma among chidren.	No. However the impact can be marginal as the mean dietary FA intake in the Netherlands is less than 0.2 mg/day	Periconceptional: the prevalence of dispensed high-dose of FA exposure were analyzed for the three months before pregnancy the three trimesters of pregnancy, the first 3 months after pregnancy, and the period of 3–6 months after pregnancy	The pharmacy-dispensing data of mothers and children from 1994-2011 were used from the pregnancy database IADB.nl. As the gestational age at birth was unknown, the theoretical pregnancy period was estimated by substracting 273days from a child's date of birth. Exposure to a maternal high dose of 5mg FA was defined as coded according to the World Health Organization classification system with the …	The study found that almost 3 % of the children were prenatally exposed to high-dose of maternal FA. The increased rate of asthma medication among children were associated with a high dose of maternal FA. Suggesting that supplementation of high-dose of maternal FA during pregnancy might increase the rate of childhood asthma.
(United States)[117]	If FA supplemenation during pregnancy is associated with infant bronchiolitis.	No. Data from fortified food sources were excluded.	In pregnancy: at and after first trimester.	The study was conducted among women (age 15-44 years) and infants (n = 167333) born and enrolled in the Tenessee Medicaid program in between 1995-2007. Infant gestational age was calculated using the date of last menstrual preiod listed on the birth certificates. Women for 6 months prior to pregnancy through the date of delivery with no more than 60 days of nonenrollment were recruited. Based on …	Infants born to women who filled FA containing prespcriptions during the first trimester were associated with 17-16% higher odds of having bronchiolitis diagnosis and greater severity during the first year of life compare to infants born to women who did not fill FA containing prescpritions. The study suggests that timing and dose is important to consider
(Multiple countries)[118]	To systematically review if maternal FA exposure in pregnancy is associated with childhood asthma and allergy.	Varied in between studies, depending on the region of individual study.	Varied in between studies. Exposure to folate ranged from preconceptional, periconceptional, during pregnancy, only during first or third trimester or late pregnancy.	Sytematic review was performed and the role of maternal folate in childhood asthma and allergy was evaluated based on 10 large prospective cohort studies conducted in wider range of communites worldwide. The link between the timing of maternal folate exposure including source of FA expsoure and duration of follow up for childhood allergy or asthma were given consideration for assesment.	Majority of studies reviewed in this observational study reported no association of maternal FA expsoure with early childhood asthma and allergy. Conflicting results were found in between studies with some studies revealing positive relationship and small increase in risk confined to early childhood from mothers having FA supplementation in late pregnancy.
(Multiple countries)[119]	To sytematically review and meta-analyze if prenatal exposure to folate and FA intake is associated with the risk of asthma and other allergic outcomes in children.	Limitations in the assesment of exposure to fortified food was noted. Substantial heterogeneity was observed in the type of folate exposure thorugh: natural food folate, synthetic form, prenatal supllements, multivitamins	Varied in between studies. Exposure to folate ranged from preconceptional, periconceptional, first trimester with some having second and third trimesters.	Systematic review was performed with electronic searches in Embase, Medline. Pubmed, Cochrane library central database, Cumulative Index to Nursing and Allied Health Literature, Web of Science, Population Information Online and Education Resources Information Center from the time of inception of the database through February 2013. Based on the electronic searches 14 articles fullfilled the inclus…	Results from the study did not support a causal link between maternal FA supplements use in the prepregnancy period through first trimester and increased risk of asthma in children. However, substantial heterogeneity of FA exposure/outcome and limitiation based on analysis on small number of studies were considered.
(Netherlands)[120]	If maternal use of FA during pregnancy is associated with childhood respiratory health and atopy.	No information regarding the FA-fortified foods is noted. However the study has given consideration to evaluate other sources and type of FA (for example: FA containing multivitamins).	In pregnancy. Details information regarding the timing of initiation of FA supplementation is missing.	The study was conducted among participants in the PIAMA birth cohort study, children born in Netherlands in 1996-1997. Parents were interviewed and questionnaires were sent during pregnancy, at 3 months of age and annually from 1-8 years of age. Mothers were asked for the details of vitamin or mineral intake during pregnancy including pretnatal multivitamins, folic acid. Based on the expsoure of …	Maternal intake of FA supplementation was found to be associated with a small increase in the risk of early wheeze in children during their first year of life but not at later ages. No other adverse symptoms related to respiratory or allergic outcomes were noted.
(Netherlands)[121]	To assess if supplementation of FA, vitamin B-12 were associated with the atopic dermatitis, wheezing and shortness of breath.	No. However food is fortified with FA voluntary basis. Upon enrollment FA as a part of multivitamin supplement were also assesed.	Periconception and in pregnancy.	Mothers with a delivery date between April 2002 and January 2006 were included in the study as approved by the University Medical Centre Rotterdam, The Netherlands. Information regarding childhood wheezing, shortness of breath and atopic dermatitis were collected at the ages of 12, 24, 36, and 48 months. Total n = 8742 mothers provided consent for prenatal or postnatal follow-up. Subjects were di…	Maternal high folate and vitamin B-12 level during pregnancy is not associated with wheezing and shortness of breath in the offspring but increase the prevalence of atopic dermatitis.
(Australia)[122]	To explore if maternal folate status during pregnancy is associated with early childhood allergy outcomes.	Yes. The subjects were assessed for FA exposure both through vitamins supplementation and fortified foods.	In pregnancy. Detailed information regarding the timing of initiation of FA is missing.	The study was conducted among mothers (n = 628) in the last trimester of pregnancy, who were healthy nonsmokers having uncomplicated term pregnancies. After 28 weeks of gestation semi quantitative food frequency questionnaires were administerd and blood samples were collected. Further asssement was conducted at 12 months of age for assesment of allergic outcomes.	Higher doses of folate derived from supplements during the third trimester were associated with eczema but did not show any differences in the other allergic outcomes.
(United States)[123]	If maternal FA supplementation in early pregnancy is associated with asthma in children by the age of 6 years.	Subjects in this study were recruited from both before and after FA fortification programs were implemented. However, limitations in the assesment of exposure to fortified food / nutrients were noted.	Periconceptional: Before pregnancy and through first trimester.	The study was conducted in 6 private obstetric practices and at 15 community based clinics in Massachusetts and Connecticut as a part of the Asthma in Pregnancy study between April 1997- June 2000. The pregnant women were interviewd before 24 weeks of gestational age having questionnaires of demography, marital status, health risk factors, family income including informations on gestational suppl…	This prospective cohort study found no association of maternal FA supplementation in pegnancy with development of asthma in the offspring at the age of 6 years.
(Netherlands)[124]	If maternal intake of FA supplementation during pregnancy and higher intracellular folic acid level is associated with an increase risk of childhood atopic diseases.	No	Periconceptional	The perspective of the current study was to investigate if early life risk factors are associated with atopy and asthma. The study was conducted within a part of KOALA Birth Cohort Study among women initiated from October 2000. Information regarding the supplement intake including FA during pregnancy were collected by a series of questionnaires between 24-34 weeks of pregnancy. Blood samples were…	The results do not confirm any association of maternal FA supplementation during pregnancy and atopic diseases or increased risk of wheeze, asthma or lung functions in the offspring.
(Multiple Countries)[125]	To systematically review if maternal exposure to FA during pregnancy is associated with childhood asthma or wheeze.	Limitations in the assesment of exposure to fortified food was noted.	Exposure to FA supplementation varied at different interval of pregnancy in between studies.	The observational cohort studies reviewed in this article were included from a search conducted at MEDLINE (Ovid and Pubmed) and CinAHL. Citations were also included from searches using Webof Science. Sample size for each studies and age of outcomes varies in-between studies.	The results of this observational study for FA intake during pregnancy and childhood asthma or wheeze were found to be conflicting. The outcome of maternal FA intake and impact on asthma or wheeze varied based on the part of the world where the study was conducted. The Australian and English studies suggested that FA expsoure during late pregnancy were associated with childhood asthama. In contra…
(Norway)[126]	If maternal folate levels in pergnancy are assoicated with respiratory outcomes in the children at age three years.	No	In pregnancy	The case-controlled study was constructed from the data of the The Norweigan Mother and Child Cohort Study. Random samples from MoBa cohort between July 2002-December 2003 were selected for women who donated blood sample in the second trimeser of pregnancy. The median gestation week for the collection of blood samples was 18 weeks. Information of the use of FA supplementation were also collected …	Overall, the level of plasma folate was substantially higher among women who reported to use FA supplements compared to non-users. The folate levels at the second trimester of pregnancy was found to be moderately associated with early respiratory outcomes in childrens.
( Ireland )[127]	The impact and related effects of FA in the newborn of mothers continuing FA supplementation after the first trimester of pregnancy.	The study was conducted in a region without mandatory FA fortification, however a majority of the samples in the study consumed FA fortified foods voluntarily.	In pregnancy: first, second and third trimester.	In between September 2005 and December 2006, women, aged 18-35 years, who are in the first trimester of pregnancy and attending antenatal clinics at the Causeway Hospital, Coleraine, United Kingdom were invited to participate. Only those who had taken FA supplements at a dose of 400 mg /day during first trimester were included in the study. At the start of trimester 2 they were randomly assigned.…	Continuing 400 μg FA / day supplementation after the first trimester of pregnancy increases both red blood cells and serum folate concentration. Increase in blood folate concentration prevents the increase of plasma homocysteine concentration in late pregnancy. However, the impact of these effects on early childhood is not clear.
(United States)[128]	Impact of maternal FA use during and after pregnancy at insulin-like growth factor 2 (IGF2) differentially methylated regions.	Yes. During the enrollment of the study the FA fortification program already implemented.	Periconception: before and during pregnancy.	The study was conducted among multiethinic birth cohort from pregnant women age ≥18 years enrolled at the Newborn Epigenetic Study from Durham Regional Hospital, Durham County,NC and Duke Maternal Fetal Medicine between April 2005-June 2009. At enrollment gestational ages ranged from 19-42 weeks. Self-administered questionnaries were administered to determine the preconception and prenatal FA sup…	Infants born to women consuming FA before and during pregnancy exhibits decreased methylation at the H19 differential methylated regions and in the regulatory region that modulate IGF2 expression compared to infants from women reporting no FA intake.
Cancer
(Australia)[129]	If maternal gestational intake of folate, vitamin B6 and vitamin B12 was associated with the risk of childhood brain tumors.	Yes.	Periconceptionl: 3months before conception, first three months and last six months of the pregnancy.	A nation wide case control study was conducted on 10 Australian pediatric oncology centers between 2005-2010 among children 0-14 years. By matching the frequency to cases on sex, age and state of residence control children were recruited. Food frequency questionnires were applied and dietary intake were assesed. Total n = 293 case and n = 726 control were as a part of the study.	The findings suggests that maternal intake of folate during gestation but not vitamin B6 and vitamin B12 is associated with reduced risk of childhood brain tumors. Reestablishing folate's crucial role in DNA methylation and maintenance of genomic integrity.
(United States)[130]	If blood folate levels at birth is associated with the risk of childhood leukemia.	Yes. During the enrollment of part of the subjects analyzed in this study were after the FA fortification program implemented.	Periconceptional: 12 months prior to pregnancy and during early pregnancy (both dietary and supplementation were considered)	Cases were recruited from participants in the Northern California Childhood Leukemia Study during 1995- 1999 and 2000-2002. Cases from children under age of 15 at the time of diagnosis were included. Maternal questionnaires among the cases and controls regarding demographic characteristics and FA expsoure including dietary intake were collected. In total n = 313 incident of acute lymphoblastic le…	The findings of this case-control study showed that folate concentration at birth was not significantly associated with childhood AML or ALL and no differences were found compared to controls.
(Mexico)[131]	If maternal intake of pre-natal FA is associated with the risk of retinoblastoma.	Subjects in this study were recruited from both before and after FA fortification programs were implemented.	In pregnancy: first trimester. Details information regarding the timing of initiation of FA is missing.	The study was conducted among mothers of children newly diagnosed with unilateral retinoblastoma in two hosptials in Mexico city between January 2000 and December 2009. The case control study was designed to reveal the link between the risk of retinoblastoma and maternal variations in folate-metabolizing genes to analyze the impact of FA supplements. Control mothers were selected from a referral …	The study suggests that the prenatal ingestion of synthetic FA supplements may be associated with the increased incidence of early childhood carcinogenes in genetically susceptible subset of the population. In addition, maternal genotype for dihydrofolate reductase is associated with increased risk for retinoblastoma suggesting increased incidence of cancer among adults taking FA supplements.
(Australia)[132]	If maternal use of FA and other supplements have protective effect on childhood brain tumors.	Most of the subjects in this study were not exposed to foritifed foods except 1 case and 4 controls who were born after September 2009 the time when fortification of bread-making flour in Australia began. The data were also assesed for FA intake in combination with other vitmains and nutrients including iron.	Prepregnancy and in pregnancy including first, second and third trimesters.	The Australian study of childhood brain tumors (CBT) was conducted through 10 pediatric oncology centers in Australia diagnosed between 2005 and 2010. Questionnaires including mother exposure to FA supplements during prepregnancy, during first, second and third trimester were assesed. The medical and residential histories including demographic characteristics, food frequency intake of dietary sup…	The results suggest that maternal FA supplementation before and possibly during pregnancy provides an inverse association of CBT and it may have some protective effect against CBT.
(France)[133]	If maternal FA supplementation before and during pregnancy is associated with acute leukemia, including genetic polymorphism.	No. However folic acid intake with multivitamins were given consideration for analzying the data.	Periconceptional.	The cases were identified by the nationwide-registry-based case control study. ESCALE,conducted in pediatric oncology hospital department in mainland of France 2003-2004. Information on FA supplementation was obtained by structured questionnaires through telephone interviews of biological mothers. Several information including demographic and socioeconomic characteristics, family history of cance…	Maternal FA supplementation before and during pregnancy may reduce and be inversely associated with acute leukemia.
(United States)[134]	To systematically evaluate the association of childhood cancer incidence trends after postfortification compared to prefortifications of FA in the United States in 1996-1998.	Prefortifications cases were compared to postforticiations cases.	Precise expsoure of FA supplementation was not disentangled.	Cases were evaluated using data from Using Surveillance, Epidemiology, and End Results program data (1986–2008). The incidence of cancer were assesed among children aged 0 to 4 years to compare the link of preforitication and postfortification. Children born during 1996-1998 were excluded from anlaysis consdering these childeren were in utero while the fortification mandate was implemented. Broad…	The results of the study failed to reveal any reductions in the incidence of most childhood cancers after mandatory FA fortifications. However, decline of Wilms tumor and primitive neuroectodermal tumors were noted.
